# Supplementary material for: A novel technique for delineating the effect of variation in the learning rate on the neural correlates of reward prediction errors in model-based fMRI
Source: Front Psychol. 2023 Dec 21;14:1211528. doi: 10.3389/fpsyg.2023.1211528 (PMC10768009; doi:10.3389/fpsyg.2023.1211528)
Supplement: Supplementary file 2 [file Data_Sheet_1.zip]

Archive with 3 entries (2 files):
- RW_derivatives_to_share_revise.m
- __MACOSX/
- __MACOSX/._RW_derivatives_to_share_revise.m
